# Supplementary material for: Germline BAP1 mutations induce a Warburg effect
Source: Cell Death Differ. 2017 Jun 30;24(10):1694–704. doi: 10.1038/cdd.2017.95 (PMC5596430; doi:10.1038/cdd.2017.95)
Supplement: Supplementary Table 1 [file cdd201795x6.xlsx]

## Sheet: Table S1
Supplementary Table 1: Summary of genetic and demographic data, samples collected, and disease status of the individuals involved in this study
ID	DOB	DOD	Gender	BAP1 status	plasma-2012	plasma-2014	plasma sample ID	Fibroblasts	MM	UM	MBAITs	Other Cancer
LA II-12	1943		F	BAP1+/-			1M-1A					Basal Cell Carcinoma
LA II-16	1933		F	wild type			1M-2A
LA II-2	1925		M	wild type			1M-3A					Prostate Cancer
LA II-5	1929		F	BAP1+/-			1M-4A					Squamous Cell Carcinoma
LA III-2	1954		F	wild type			1M-5A
LA III-20	1944		M	wild type			1M-6A					Prostate Cancer
							1M-6B
LA III-24	1960		F	wild type	þ		1M-7A	þ
						þ	1M-7B
LA IV-15	1961		F	BAP1+/-		þ	1M-8B	þ			Yes
LA III-25	1961		F	wild type	þ		1M-9A
LA III-27	1964		M	wild type	þ		1M-10A
						þ	1M-10B
LA III-32	1966		F	wild type	þ		1M-11A
LA III-35	1963		M	wild type	þ		1M-12A
LA III-36	1963		M	wild type	þ		1M-13A
LA III-37	1971		F	wild type	þ		1M-14A	þ
						þ	1M-14B
LA IV-4	1970		F	BAP1+/-		þ	1M-15B	þ			Yes
LA III-48	1956		F	wild type	þ		1M-16A					Thyroid removed, Cancer/Carcinoma in situ of cervical/uterine border
LA IV-11	1979		F	wild type	þ		1M-17A
LA IV-5	1983		F	wild type	þ		1M-18A
LA IV-67	1996		M	wild type	þ		1M-19A
LA IV-68	2001		M	BAP1+/-	þ		1M-20A
LA IV-93	1980		F	wild type	þ		1M-21A
LA V-11	2004		M	BAP1+/-	þ		1M-22A
						þ	1M-22B
LA V-14	2004		F	wild type	þ		1M-23A
LA V-15	2005		M	BAP1+/-	þ		1M-24A
LA III-18	1948	2014	F	BAP1+/-		þ	1M-25B		Yes	Yes	Yes
LA III-19	1947		M	wild type		þ	1M-26B
LA III-26	1952		F	wild type		þ	1M-27B
LA III-28	1969		M	wild type		þ	1M-28B
LA III-96	1968		F	wild type		þ	1M-29B
LA IV-13	1976		F	BAP1+/-		þ	1M-30B	þ			Yes
LA IV-9	1978		F	wild type		þ	1M-31B	þ
LA IV-91	1972		M	wild type		þ	1M-32B
WI III-4	1951		M	BAP1+/-	þ		1M-33A		Yes
						þ	1M-33B
WI III-7	1944		M	wild type	þ		1M-34A
WI IV-10	1982		M	wild type	þ		1M-35A
WI IV-11	1979		F	wild type	þ		1M-36A
						þ	1M-36B
WI IV-12	1975		M	BAP1+/-	þ		1M-37A	þ
						þ	1M-37B
WI IV-22	1972		M	wild type				þ
WI IV-13	1972		F	BAP1+/-	þ		1M-39A
						þ	1M-39B
WI IV-23	1967		F	wild type	þ		1M-40A
						þ	1M-40B
WI IV-21	1959		F	BAP1+/-	þ		1M-41A	þ	Yes			Breast Cancer
						þ	1M-41B
WI IV-26	1960		F	wild type	þ		1M-42A	þ
						þ	1M-42B
WI IV-24	1964		F	wild type	þ		1M-43A	þ
						þ	1M-43B
WI IV-25	1962		F	BAP1+/-	þ		1M-44A	þ
						þ	1M-44B
WI IV-8	1990		F	BAP1+/-	þ		1M-45A
						þ	1M-45B
WI IV-9	1986		F	BAP1+/-	þ		1M-46A
						þ	1M-46B
LA: Louisiana; WI: Wisconsin; DOB: date of birth; DOD: date of death; MM: malignant mesothelioma; UM: uveal melanoma; MBAITs: Melanocytic BAP1-mutated Atypical Intradermal Tumors (benign melanocytic lesions, a specific phenotypic marker of BAP1-mutation carriers).
