# Supplementary material for: Germline BAP1 mutations induce a Warburg effect
Source: Cell Death Differ. 2017 Jun 30;24(10):1694–704. doi: 10.1038/cdd.2017.95 (PMC5596430; doi:10.1038/cdd.2017.95)
Supplement: Supplementary Table 2 [file cdd201795x7.xlsx]

## Sheet: Table S3-CellVIP>1
Supplementary Table 2: Plasma metabolites
	Name	FullName	HMDB ID	BAP1 WT (* intensity; # μM)		BAP1 +/- (* intensity; # μM)		Ratio (BAP1+/- / BAP1 WT)	P value	VIP
				Mean	SEM	Mean	SEM
1	Lyxose	Lyxose*	Unknown	3060	664	9460	1510	3.09	0.000491	3.85472
2	Pro	L-Proline#	HMDB00162	277	14.9	215	12.7	0.78	0.00246	2.7779
3	Acetylglycine	Acetylglycine*	HMDB00532	672	95.2	1130	155	1.68	0.0158	2.5608
4	alpha-ketoisocaproic acid	alpha-ketoisocaproic acid*	Unknown	9540	509	12000	863	1.26	0.0196	2.50082
5	Uridine	Uridine*	HMDB00296	6480	681	9240	886	1.43	0.017	2.41394
6	3-Oxoalanine	3-Oxoalanine*	HMDB11602	607	98	1100	195	1.8	0.0321	2.37861
7	C6:1	Hexenoylcarnitine#		0.109	0.0173	0.0537	0.0127	0.49	0.0119	2.27145
8	PC ae C36:0	glycerophospholipids#	HMDB13406	0.25	0.0108	0.291	0.015	1.16	0.035	2.17523
9	C3:1	Propenoylcarnitine#		0.16	0.0268	0.0801	0.0212	0.5	0.023	2.08532
10	C7-DC	Pimelylcarnitine#	HMDB13328	0.0466	0.00972	0.0793	0.0121	1.7	0.04	2.0664
11	PC ae C40:5	glycerophospholipids#		0.78	0.0299	0.689	0.0329	0.88	0.0453	1.96231
12	Asn	L-Asparagine#	HMDB00168	48.5	2.57	56.4	2.88	1.16	0.0472	1.9539
13	ADMA	Asymmetric dimethylarginine#	HMDB01539	0.452	0.0181	0.504	0.0164	1.11	0.0396	1.94422
14	PC aa C42:1	glycerophospholipids#	HMDB08059	0.0978	0.00817	0.0757	0.00638	0.77	0.0374	1.90832
15	Glycerol	Glycerol*	HMDB00131	139000	11600	180000	19800	1.29	0.0837	1.87292
16	SM (OH) C16:1	sphingolipids#		33.3	1.12	36.5	1.45	1.1	0.0876	1.74399
17	C5-DC (C6-OH)	Glutarylcarnitine (Hydroxyhexanoylcarnitine)#		0.0207	0.00532	0.00816	0.00328	0.39	0.05	1.73972
18	PC ae C40:2	glycerophospholipids#		0.251	0.0151	0.295	0.0214	1.17	0.102	1.70438
19	PC aa C26:0	glycerophospholipids#		0.96	0.0444	0.839	0.0569	0.87	0.101	1.66989
20	Ethanolamine	Ethanolamine*	Unknown	11000	577	13000	1190	1.18	0.147	1.63294
21	C10	Decanoylcarnitine#	HMDB00651	1.07	0.0678	1.25	0.0832	1.16	0.106	1.63233
22	SM C16:0	sphingolipids#	HMDB10169	353	19.5	405	25	1.15	0.112	1.6175
23	C16:2	Hexadecadienylcarnitine#		0.00533	0.00113	0.0027	0.00111	0.51	0.101	1.5743
24	Ser	L-Serine#	HMDB00187	103	4.38	114	5.8	1.11	0.128	1.56274
25	Elaidic acid	Elaidic acid*	HMDB00573	7700	1450	4560	1060	0.59	0.0867	1.56129
26	Met-SO	Methionine sulfoxide#	HMDB02005	1.18	0.145	0.867	0.103	0.74	0.0865	1.54699
27	PC ae C42:2	glycerophospholipids#		0.0788	0.00576	0.0934	0.00774	1.18	0.138	1.53076
28	Citric acid	Citric acid*	HMDB00094	31700	4410	23000	2150	0.73	0.0836	1.49941
29	Dodecanoic acid	Dodecanoic acid*	HMDB00638	3200	414	2340	317	0.73	0.105	1.49044
30	Uric acid	Uric acid*	HMDB00289	53800	4810	43000	5240	0.8	0.135	1.47155
31	SM (OH) C14:1	sphingolipids#		28.8	0.916	31.2	1.48	1.08	0.172	1.4682
32	PC ae C44:6	glycerophospholipids#		0.69	0.0505	0.589	0.0353	0.85	0.109	1.45112
33	C14:1	Tetradecenoylcarnitine#	HMDB02014	0.156	0.00861	0.177	0.0119	1.13	0.172	1.41907
34	His	L-Histidine#	HMDB00177	92.6	2.59	98.4	3.14	1.06	0.162	1.41094
35	Dopamine	Dopamine*	HMDB00073	0.234	0.00662	0.245	0.0019	1.04	0.144	1.38001
36	L-Lactic acid	L-Lactic acid*	HMDB00190	1140000	50500	1020000	78500	0.89	0.199	1.36815
37	PC aa C32:0	glycerophospholipids#	HMDB00564	2.5	0.0841	2.7	0.126	1.08	0.199	1.3581
38	C12:1	Dodecenoylcarnitine#		0.655	0.0332	0.722	0.035	1.1	0.169	1.34583
39	Mannitol	Mannitol*	HMDB00765	25500	5480	14900	4910	0.58	0.155	1.3458
40	L-Cysteine	L-Cysteine*	HMDB00574	3260	304	2700	213	0.83	0.138	1.3435
41	SM C24:1	sphingolipids#	HMDB12107	195	20.7	237	22.9	1.22	0.175	1.34109
42	2-Hydroxypyridine	2-Hydroxypyridine*	HMDB13751	139000	2400	135000	2570	0.97	0.173	1.33893
43	maltitol	maltitol*	Unknown	30300	1410	33900	2590	1.12	0.226	1.33716
44	Gly	Glycine#	HMDB00123	255	16.1	295	27.5	1.16	0.22	1.33393
45	SM (OH) C24:1	sphingolipids#		9.52	0.405	10.3	0.415	1.08	0.178	1.31126
46	lysoPC a C20:3	glycerophospholipids#	HMDB10393	4.89	0.379	4.09	0.495	0.84	0.203	1.30612
47	PC aa C40:3	glycerophospholipids#		0.183	0.00692	0.197	0.0085	1.08	0.199	1.30223
48	PC aa C32:1	glycerophospholipids#	HMDB07872	2.71	0.21	3.23	0.374	1.19	0.238	1.29392
49	PC ae C42:4	glycerophospholipids#		0.199	0.0128	0.176	0.0106	0.88	0.171	1.27684
50	C16-OH	Hydroxyhexadecanoylcarnitine#		0.0107	0.00183	0.0144	0.00227	1.35	0.211	1.27028
51	SM (OH) C22:1	sphingolipids#		43.3	2.27	47.9	2.9	1.11	0.217	1.26064
52	C10:1	Decenoylcarnitine#		0.518	0.0289	0.57	0.0262	1.1	0.188	1.25104
53	PC ae C42:5	glycerophospholipids#		0.564	0.0245	0.52	0.023	0.92	0.199	1.22837
54	lysoPC a C14:0	glycerophospholipids#	HMDB10379	16.3	0.519	15.3	0.696	0.94	0.237	1.22271
55	lysoPC a C17:0	glycerophospholipids#	HMDB12108	34.3	1.97	30.8	1.77	0.9	0.199	1.21766
56	SDMA	Symmetric dimethylarginine#	HMDB03334	0.425	0.02	0.462	0.0217	1.09	0.219	1.21074
57	PC aa C42:0	glycerophospholipids#	HMDB08058	0.235	0.0201	0.201	0.0157	0.86	0.192	1.20625
58	C10:2	Decadienylcarnitine#		0.171	0.0128	0.146	0.0185	0.85	0.266	1.16877
59	2-Hydroxy-3-methylbutyric acid	2-Hydroxy-3-methylbutyric acid*	HMDB00407	9320	737	11100	1590	1.19	0.307	1.16164
60	SM C26:1	sphingolipids#	HMDB13461	0.989	0.077	1.12	0.0839	1.14	0.241	1.1572
61	3-hydroxypyridine	3-hydroxypyridine*		5480	244	5010	332	0.92	0.268	1.14803
62	Alpha-ketoisovaleric acid	Alpha-ketoisovaleric acid*	HMDB00019	6090	373	6720	409	1.1	0.26	1.11327
63	DOPA	Dopa#	HMDB00181	0.0746	0.00346	0.0692	0.00351	0.93	0.275	1.10082
64	Ac-Orn	N-Acetylornithine#	HMDB03357	0.627	0.0892	0.78	0.109	1.24	0.283	1.08872
65	Aminomalonic acid	Aminomalonic acid*	Unknown	6380	858	7800	977	1.22	0.281	1.07575
66	Trp	L-Tryptophan#	HMDB00929	52.8	2.91	57.4	3.14	1.09	0.289	1.04552
67	Gluconolactone	Gluconolactone*	HMDB00150	3070	811	4890	1800	1.59	0.363	1.04129
68	lysoPC a C16:0	glycerophospholipids#	HMDB10382	384	22.8	346	30	0.9	0.324	1.01659
69	Erythrose	Erythrose*	HMDB02649	158000	8570	145000	9240	0.92	0.303	1.01612
70	C16:1-OH	Hydroxyhexadecenoylcarnitine#		0.00762	0.00144	0.00555	0.00126	0.73	0.286	1.00873
71	1,5-Anhydrosorbitol	1,5-Anhydrosorbitol*	HMDB02712	143000	9910	159000	11800	1.11	0.318	1.00617
HMDB, Human Metabolome Database; FC, fold change; VIP, Variable Importance in the Projection; *, the value for these metabolites represent intensity of each metabolite; # the value for these metabolites represent concentration (μM) of each metabolite
