# Supplementary material for: Germline BAP1 mutations induce a Warburg effect
Source: Cell Death Differ. 2017 Jun 30;24(10):1694–704. doi: 10.1038/cdd.2017.95 (PMC5596430; doi:10.1038/cdd.2017.95)
Supplement: Supplementary Table 3 [file cdd201795x8.xlsx]

## Sheet: Table S3-CellVIP>1
Supplementary Table 3: Cell metabolites
ID	Name	FullName	HMDB ID	BAP1 WT (* intensity; # μM)		BAP1 +/- (* intensity; # μM)		Ratio (BAP1+/- / BAP1 WT)	P value	VIP
				Mean	SEM	Mean	SEM
1	Glucose 6-P	Glucose 6-phosphate*		239.3	45.39	60.49	12.72	0.25	0.00972	2.41785
2	C6 (C4:1-DC)	Hexanoylcarnitine#	HMDB00705	0.0234	0.00399	0.0117	0.00144	0.5	0.0321	2.30261
3	D-Glucuronic acid	D-Glucuronic acid*		268.6	56.15	114.83	27.23	0.43	0.0426	1.94548
4	Ethanolamine	Ethanolamine *		4111	924.7	1843.49	308.61	0.45	0.0584	1.85555
5	C2	Acetylcarnitine#	HMDB00201	0.822	0.219	0.383	0.0471	0.47	0.102	1.8548
6	Aminoadipic acid	Aminoadipic acid*		5318	1677	1346.79	204.67	0.25	0.064	1.85053
7	C18	Octadecanoylcarnitine#	HMDB00848	0.0125	0.00203	0.0084	0.000686	0.67	0.0999	1.83502
8	Uridine	Uridine*		2807	474.2	1479.98	431.27	0.53	0.0683	1.79221
9	C5-OH (C3-DC-M)	Hydroxyvalerylcarnitine#		0.0246	0.00588	0.0131	0.00186	0.53	0.112	1.78514
10	Glutathione	Glutathione*		1090	180.8	642.16	114.96	0.59	0.069	1.76628
11	Citric acid	Citric acid*		3576	717.4	1926.86	380.39	0.54	0.0793	1.71432
12	Galactonic acid	Galactonic acid*		1904	516.2	758.15	211.01	0.4	0.0815	1.71237
13	Arachidic acid	Arachidic acid*		108.6	17.18	71.98	5.84	0.66	0.0891	1.68235
14	Orn	Ornithine#	HMDB00214	5.37	0.9	3.63	0.53	0.68	0.135	1.63485
15	Glycerol 3-phosphate	Glycerol 3-P*		19110	6460	6647.23	1398.24	0.35	0.113	1.58769
16	PC aa C36:3	glycerophospholipids#	HMDB07980	0.406	0.205	1.77	0.836	4.35	0.168	1.57186
17	Uracil	Uracil*		11200	2146	6137.48	2033.41	0.55	0.121	1.56531
18	PC aa C36:2	glycerophospholipids#	HMDB00593	0.95	0.52	3.08	1.27	3.24	0.168	1.54465
19	O-Phosphoethanolamine	Phosphoethanolamine*		8401	3912	1276.35	339.1	0.15	0.128	1.53483
20	Caproic acid	Caproic acid*		142.1	27.14	80.97	24.66	0.57	0.13	1.5303
21	SM C24:0	sphingolipids#	HMDB11697	0.0972	0.0338	0.283	0.117	2.91	0.179	1.52816
22	SM C20:2	sphingolipids#		0.503	0.205	1.23	0.46	2.45	0.191	1.46435
23	PC aa C38:5	glycerophospholipids#	HMDB07989	0.638	0.327	2.19	1.02	3.43	0.198	1.46241
24	lysoPC a C28:0	glycerophospholipids#		0.119	0.0318	0.235	0.0739	1.98	0.193	1.46152
25	D-Glucose	D-Glucose*		3761	984.7	9654.79	4145.95	2.57	0.232	1.43798
26	PC aa C34:2	glycerophospholipids#	HMDB07973	1.51	0.71	3.87	1.52	2.57	0.2	1.43257
27	PC aa C34:3	glycerophospholipids#	HMDB07974	0.31	0.15	1.26	0.65	3.99	0.213	1.42937
28	alpha-AAA	alpha-AAA#	HMDB00510	37.93	2.24	33.78	1.99	0.89	0.196	1.41025
29	PC aa C30:0	glycerophospholipids#	HMDB07869	1.09	0.28	2.19	0.75	2.01	0.216	1.39784
30	SM C24:1	sphingolipids#	HMDB12107	0.0446	0.0116	0.181	0.1	4.05	0.235	1.37639
31	SM C18:0	sphingolipids#	HMDB12099	0.47	0.15	1.36	0.65	2.89	0.232	1.37232
32	SM (OH) C22:2	sphingolipids#		0.48	0.18	1.16	0.48	2.43	0.228	1.36534
33	SM (OH) C16:1	sphingolipids#		0.52	0.19	1.27	0.53	2.45	0.232	1.35563
34	PC aa C38:3	glycerophospholipids#	HMDB08046	0.0982	0.047	0.526	0.322	5.36	0.243	1.34976
35	PC aa C32:0	glycerophospholipids#	HMDB00564	0.51	0.28	1.66	0.84	3.28	0.239	1.33922
36	PC ae C34:1	glycerophospholipids#		0.222	0.105	0.998	0.587	4.5	0.246	1.33812
37	SM (OH) C24:1	sphingolipids#		0.0247	0.00865	0.0622	0.00275	2.52	0.241	1.33707
38	SM C16:1	sphingolipids#		0.697	0.219	1.4	0.498	2.01	0.235	1.33673
39	PC aa C36:4	glycerophospholipids#	HMDB07982	1.03	0.501	2.79	1.27	2.71	0.243	1.3226
40	Putrescine	Putrescine#	HMDB01414	0.663	0.203	2.02	1.04	3.05	0.254	1.31548
41	C16	Hexadecanoylcarnitine#	HMDB00222	0.128	0.0344	0.0789	0.0179	0.61	0.24	1.31429
42	PC aa C36:1	glycerophospholipids#	HMDB08037	0.426	0.282	1.42	0.726	3.32	0.248	1.31036
43	PC aa C38:6	glycerophospholipids#	HMDB07991	0.192	0.0804	0.905	0.555	4.71	0.258	1.30959
44	C14:1-OH	Hydroxytetradecenoylcarnitine#	HMDB13330	0.00561	0.00116	0.00385	0.000769	0.69	0.238	1.30744
45	C3-DC (C4-OH)	Hydroxybutyrylcarnitine#	HMDB02095	0.0527	0.0175	0.0297	0.00554	0.56	0.256	1.29803
46	PC ae C34:3	glycerophospholipids#	HMDB11211	0.0311	0.00993	0.107	0.0606	3.45	0.267	1.28505
47	C3	Propionylcarnitine#	HMDB00824	0.176	0.0432	0.107	0.0347	0.61	0.244	1.28351
48	SM C26:1	sphingolipids#	HMDB13461	0.065	0.00984	0.137	0.0578	2.11	0.272	1.27098
49	PC aa C38:4	glycerophospholipids#	HMDB07988	0.696	0.434	2.05	1.01	2.94	0.262	1.26916
50	Leu	L-Leucine*	HMDB00687	139	22.36	109.36	9.4	0.79	0.263	1.26634
51	PC aa C36:5	glycerophospholipids#	HMDB07984	0.155	0.0584	0.687	0.434	4.44	0.277	1.26087
52	C4	Butyrylcarnitine#	HMDB00736	0.165	0.0595	0.0886	0.023	0.54	0.273	1.24515
53	PC ae C34:2	glycerophospholipids#	HMDB11151	0.086	0.0329	0.448	0.3	5.2	0.284	1.24432
54	Aminomalonic acid	Aminomalonic acid*		1412	305.7	937.29	187.79	0.66	0.222	1.23399
55	C5	Valerylcarnitine#	HMDB00378	0.131	0.0583	0.0597	0.0161	0.45	0.283	1.23198
56	C4:1	Butenylcarnitine#	HMDB13126	0.297	0.0565	0.198	0.062	0.67	0.264	1.23182
57	SM C18:1	sphingolipids#	HMDB12100	0.0325	0.0143	0.125	0.0769	3.84	0.287	1.23131
58	PC ae C36:2	glycerophospholipids#	HMDB11243	0.0617	0.0253	0.457	0.333	7.4	0.29	1.23102
59	PC ae C36:1	glycerophospholipids#		0.0991	0.0486	0.539	0.369	5.43	0.288	1.23096
60	PC ae C38:4	glycerophospholipids#	HMDB13420	0.037	0.0164	0.202	0.139	5.46	0.29	1.22839
61	SM (OH) C22:1	sphingolipids#		0.0356	0.00815	0.113	0.0654	3.16	0.294	1.217
62	PC ae C36:5	glycerophospholipids#	HMDB11220	0.053	0.0251	0.271	0.185	5.11	0.294	1.2159
63	PC aa C32:3	glycerophospholipids#	HMDB07876	0.126	0.0517	0.663	0.457	5.26	0.295	1.21565
64	PC aa C36:6	glycerophospholipids#	HMDB07892	0.0606	0.0231	0.293	0.199	4.83	0.297	1.21062
65	PC aa C40:5	glycerophospholipids#	HMDB08055	0.0585	0.0312	0.299	0.206	5.12	0.298	1.20673
66	PC aa C34:4	glycerophospholipids#	HMDB07883	0.0614	0.0249	0.392	0.286	6.38	0.302	1.19978
67	PC aa C28:1	glycerophospholipids#		0.202	0.0423	0.609	0.352	3.01	0.302	1.19849
68	PC ae C38:3	glycerophospholipids#		0.0232	0.00901	0.143	0.104	6.14	0.303	1.19841
69	PC ae C36:3	glycerophospholipids#		0.0222	0.00887	0.165	0.125	7.45	0.306	1.19113
70	PC ae C34:0	glycerophospholipids#	HMDB13405	0.0583	0.0225	0.347	0.252	5.94	0.306	1.19026
71	C16:2-OH	Hydroxyhexadecadienylcarnitine#		0.0126	0.00275	0.00886	0.00179	0.7	0.287	1.18738
72	PC ae C38:6	glycerophospholipids#	HMDB13409	0.0193	0.00775	0.129	0.0964	6.67	0.308	1.18645
73	SM (OH) C14:1	sphingolipids#		1.59	0.36	2.45	0.67	1.54	0.292	1.18311
74	PC ae C40:5	glycerophospholipids#		0.0143	0.00587	0.0914	0.068	6.41	0.309	1.1823
75	PC aa C40:3	glycerophospholipids#		0.0064	0.00307	0.0406	0.0302	6.35	0.309	1.18095
76	PC ae C38:5	glycerophospholipids#	HMDB11253	0.0457	0.019	0.304	0.228	6.65	0.311	1.17849
77	PC ae C36:4	glycerophospholipids#		0.0288	0.0113	0.181	0.135	6.27	0.313	1.1732
78	PC ae C40:2	glycerophospholipids#		0.00716	0.0023	0.0478	0.0362	6.68	0.313	1.17293
79	PC ae C32:2	glycerophospholipids#		0.0198	0.00704	0.123	0.0918	6.2	0.314	1.17103
80	PC ae C40:3	glycerophospholipids#		0.0112	0.00457	0.0636	0.0466	5.66	0.314	1.17094
81	PC ae C38:1	glycerophospholipids#		0.011	0.00389	0.0867	0.0678	7.91	0.315	1.16906
82	PC ae C42:3	glycerophospholipids#		0.00713	0.00242	0.04	0.0295	5.61	0.317	1.16484
83	Pyruvic acid	Pyruvic acid*		2244	358.8	1652.78	344.96	0.74	0.265	1.16292
84	PC ae C44:5	glycerophospholipids#		0.0045	0.00116	0.0246	0.0183	5.48	0.32	1.15627
85	PC ae C38:0	glycerophospholipids#	HMDB13408	0.0166	0.00546	0.119	0.0927	7.17	0.321	1.15499
86	PC ae C44:3	glycerophospholipids#		0.00368	0.00119	0.0219	0.0166	5.95	0.323	1.15012
87	PC ae C44:4	glycerophospholipids#		0.00273	0.000644	0.0173	0.0133	6.35	0.323	1.14931
88	PC aa C40:4	glycerophospholipids#	HMDB08054	0.0284	0.0156	0.135	0.0966	4.77	0.322	1.14831
89	PC aa C32:1	glycerophospholipids#	HMDB07872	2.17	1.01	4.21	1.57	1.94	0.304	1.14787
90	lysoPC a C28:1	glycerophospholipids#		0.16	0.04	0.26	0.08	1.61	0.31	1.14594
91	PC aa C42:4	glycerophospholipids#		0.00311	0.00139	0.0192	0.0147	6.17	0.327	1.14032
92	PC ae C42:2	glycerophospholipids#		0.0123	0.00426	0.0643	0.0479	5.25	0.328	1.13831
93	PC ae C40:6	glycerophospholipids#	HMDB13422	0.0121	0.004	0.0893	0.0716	7.41	0.33	1.13357
94	PC ae C42:1	glycerophospholipids#		0.0132	0.00515	0.0662	0.049	5.01	0.33	1.13197
95	PC aa C42:2	glycerophospholipids#		0.00348	0.00103	0.0205	0.0158	5.89	0.331	1.13074
96	PC aa C42:1	glycerophospholipids#	HMDB08059	0.00173	0.000606	0.0139	0.0113	8.02	0.331	1.13052
97	lysoPC a C18:1	glycerophospholipids#	HMDB02815	0.316	0.0891	0.52	0.169	1.64	0.319	1.12341
98	C8	Octanoylcarnitine#	HMDB00791	0.205	0.021	0.163	0.0337	0.79	0.319	1.11707
99	Spermine	Spermine#	HMDB01256	1.3	0.28	0.93	0.2	0.72	0.319	1.11054
100	lysoPC a C18:2	glycerophospholipids#	HMDB10386	0.0695	0.0149	0.104	0.0297	1.5	0.33	1.09995
101	lysoPC a C17:0	glycerophospholipids#	HMDB12108	0.165	0.0422	0.231	0.0479	1.4	0.323	1.09787
102	Glycerol	Glycerol*		4922	1223	7991.13	2750.18	1.62	0.35	1.08717
103	Niacinamide	Niacinamide*		7141	1208	5471.95	845.98	0.77	0.289	1.08626
104	Histamine	Histamine#	HMDB00870	0.31	0.0466	0.237	0.055	0.76	0.334	1.07612
105	PC ae C32:1	glycerophospholipids#		0.00979	0.00319	0.169	0.157	17.25	0.357	1.07401
106	PC aa C34:1	glycerophospholipids#	HMDB07971	4.64	2.37	9.23	3.92	1.99	0.345	1.06122
107	lysoPC a C14:0	glycerophospholipids#	HMDB10379	1.7	0.26	2.14	0.36	1.26	0.346	1.05291
108	D-Fructose	D-Fructose*		721.8	97.68	1008.03	279.49	1.4	0.378	1.04931
109	Alpha-Lactose	Alpha-Lactose*		4850	607.4	3966.34	614.53	0.82	0.334	1.02338
110	lysoPC a C16:1	glycerophospholipids#	HMDB10383	0.174	0.0372	0.246	0.0645	1.41	0.365	1.02147
111	C16:2	Hexadecadienylcarnitine#		0.0019	0.000273	0.00157	0.00022	0.83	0.37	1.00108
HMDB, Human Metabolome Database; FC, fold change; VIP, Variable Importance in the Projection; *, the value for these metabolites represent intensity of each metabolite; # the value for these metabolites represent concentration (μM) of each metabolite
