# Supplementary material for: Germline BAP1 mutations induce a Warburg effect
Source: Cell Death Differ. 2017 Jun 30;24(10):1694–704. doi: 10.1038/cdd.2017.95 (PMC5596430; doi:10.1038/cdd.2017.95)
Supplement: Supplementary Table 5 [file cdd201795x10.xlsx]

## Sheet: Table S4
Supplementary Table 5: Gene Expression			p (Corr)	p	FC (BAP1+/-/BAP1WT)	Log FC (BAP1+/-/BAP1WT)	Regulation (BAP1+/-/BAP1WT)
Glycolysis and Glycerol Metabolism
Probe Name	Gene Symbol	Gene Name
A_23_P217958	HK1	hexokinase 1	0.999957	0.426416	1.08051	0.111712	up
A_32_P175739	HK2	hexokinase 2	0.999957	0.999763	1.00006	8.99441e-05	up
A_33_P3406927	ADPGK	ADP-dependent glucokinase	0.999957	0.364679	1.10111	0.138962	up
A_23_P14716			0.999957	0.794285	-1.02397	-0.0341795	down
A_23_P55174	G6PC3	glucose 6 phosphatase, catalytic, 3	0.999957	0.0674626	-1.1692	-0.22552	down
A_24_P108451	GPI	glucose-6-phosphate isomerase	0.999957	0.343496	1.10198	0.1401	up
A_24_P98914	PFKM	phosphofructokinase, muscle	0.999957	0.752934	-1.02785	-0.0396243	down
A_24_P206604	PFKFB3	6-phosphofructo-2-kinase/fructose-2,6-biphosphatase 3	0.999957	0.504514	-1.15542	-0.208415	down
A_24_P261259			0.999957	0.951572	-1.01357	-0.0194402	down
A_23_P88963	ALDOA	aldolase A, fructose-bisphosphate	0.999957	0.706797	1.03923	0.05551	up
A_32_P172848	GK	glycerol kinase	0.999957	0.104235	1.18654	0.246764	up
A_33_P3413840			0.999957	0.408821	-1.225	-0.292779	down
A_23_P204736	GPD1	glycerol-3-phosphate dehydrogenase 1 (soluble)	0.999957	0.607818	-1.09559	-0.131711	down
A_33_P3354569	GPD2	glycerol-3-phosphate dehydrogenase 2 (mitochondrial)	0.999957	0.45973	-1.13706	-0.185313	down
A_33_P3354564			0.999957	0.570891	-1.10141	-0.139356	down
A_32_P95739	TPI1	triosephosphate isomerase 1	0.999957	0.266487	1.11285	0.154258	up
A_23_P13899	GAPDH	glyceraldehyde-3-phosphate dehydrogenase	0.999957	0.186057	1.09016	0.124542	up
A_23_P125829	PGK1	phosphoglycerate kinase 1	0.999957	0.222133	1.19947	0.262399	up
A_32_P45738	PGAM1	phosphoglycerate mutase 1 (brain)	0.999957	0.35121	1.06592	0.0920935	up
A_33_P3268334			0.999957	0.910465	1.00941	0.0135086	up
A_33_P3268313	PGAM2	phosphoglycerate mutase 2 (muscle)	0.999957	0.695753	1.09261	0.127779	up
A_23_P137391	ENO1	enolase 1, (alpha)	0.999957	0.348295	1.11896	0.16216	up
A_23_P399501	PKM	pyruvate kinase, muscle	0.999957	0.856152	1.01636	0.0234104	up
A_32_P44568	LDHA	lactate dehydrogenase A	0.999957	0.386123	-1.13479	-0.182423	down
A_23_P47565	LDHA		0.999957	0.434341	-1.08016	-0.111246	down
A_23_P53476	LDHB	lactate dehydrogenase B	0.999957	0.577034	1.05119	0.0720191	up
A_33_P3231432	LDHB		0.999957	0.907036	-1.00651	-0.00936649	down
A_33_P3268532	PCK2	phosphoenolpyruvate carboxykinase 2 (mitochondrial)	0.999957	0.773766	-1.1143	-0.156132	down
A_23_P128817			0.999957	0.960183	1.01598	0.0228717	up
Pentose Phosphate Pathway
Probe Name	Gene Symbol	Gene Name
A_23_P34093	G6PD	glucose-6-phosphate dehydrogenase	0.999957	0.536876	-1.11841	-0.161447	down
A_33_P3357918	PGLS	6-phosphogluconolactonase	0.999957	0.720374	1.03316	0.0470672	up
A_23_P131646	RPIA	ribose 5-phosphate isomerase A	0.999957	0.312643	1.10251	0.140793	up
A_33_P3281940	RPE	ribulose-5-phosphate-3-epimerase	0.999957	0.637793	1.02774	0.0394799	up
A_23_P92082	TKT	transketolase	0.999957	0.0913607	-1.26994	-0.344763	down
A_32_P18258	TALDO1	transaldolase 1	0.999957	0.864021	-1.02293	-0.0327096	down
Glycogen Metabolism
Probe Name	Gene Symbol	Gene Name
A_23_P52031	PGM1	phosphoglucomutase 1	0.999957	0.498577	1.08117	0.112597	up
A_23_P7172	PGM2	phosphoglucomutase 2	0.999957	0.362832	1.25672	0.329666	up
A_23_P19592	PGM3	phosphoglucomutase 3	0.999957	0.238316	-1.11718	-0.159866	down
A_21_P0000147			0.999957	0.273321	-1.12023	-0.1638	down
A_21_P0011843	PGM5	phosphoglucomutase 5	0.999957	0.411821	1.60545	0.682978	up
A_24_P254949			0.999957	0.608016	1.13399	0.181412	up
A_24_P120907			0.999957	0.723655	1.41196	0.497697	up
TCA cycle
Probe Name	Gene Symbol	Gene Name
A_24_P37441	PDK1	pyruvate dehydrogenase kinase, isozyme 1	0.999957	0.336012	1.20751	0.272035	up
A_21_P0000146	PDK2	pyruvate dehydrogenase kinase, isozyme 2	0.999957	0.558337	-1.07371	-0.102605	down
A_23_P207517			0.999957	0.821249	-1.02199	-0.0313805	down
A_21_P0011678	CS	citrate synthase	0.999957	0.655658	1.02226	0.0317608	up
A_33_P3215078			0.999957	0.786913	-1.02311	-0.0329571	down
A_23_P103149	ACO2	aconitase 2, mitochondrial	0.999957	0.588326	1.03486	0.0494371	up
A_32_P45009	IDH1	isocitrate dehydrogenase 1 (NADP+), soluble	0.999957	0.608481	-1.05505	-0.0773068	down
A_23_P129209	IDH2	isocitrate dehydrogenase 2 (NADP+), mitochondrial	0.999957	0.0212998	1.36848	0.452577	up
A_23_P140668	IDH3A	isocitrate dehydrogenase 3 (NAD+) alpha	0.999957	0.506015	-1.07577	-0.105365	down
A_23_P34115	IDH3G	isocitrate dehydrogenase 3 (NAD+) gamma	0.999957	0.696719	-1.03504	-0.0496922	down
A_24_P290770	OGDH	oxoglutarate (alpha-ketoglutarate) dehydrogenase (lipoamide)	0.999957	0.794509	-1.04703	-0.0663062	down
A_23_P117157	SUCLA2	succinate-CoA ligase, ADP-forming, beta subunit	0.999957	0.436078	-1.05753	-0.0807027	down
A_23_P149649	SDHB	succinate dehydrogenase complex, subunit B, iron sulfur (Ip)	0.999957	0.300446	-1.07203	-0.100348	down
A_23_P34733	FH	fumarate hydratase	0.999957	0.632933	-1.05358	-0.0752947	down
A_33_P3261818	MDH1	malate dehydrogenase 1, NAD (soluble)	0.999957	0.595082	1.02668	0.0379916	up
A_23_P101950			0.999957	0.72641	-1.02027	-0.0289478	down
A_23_P31372	MDH2	malate dehydrogenase 2, NAD (mitochondrial)	0.999957	0.350971	-1.07852	-0.109052	down
